# Supplementary material for: Reliability of Time-Series Plasma Metabolome Data over 6 Years in a Large-Scale Cohort Study
Source: Metabolites. 2024 Jan 22;14(1):77. doi: 10.3390/metabo14010077 (PMC10819202; doi:10.3390/metabo14010077)
Supplement: Supplementary file 1 [file metabolites-14-00077-s001.zip]

Archive with 19 entries (18 files):
- Supplementary file/
- Supplementary file/Figure S1_a-1.tiff
- __MACOSX/Supplementary file/._Figure S1_a-1.tiff
- Supplementary file/.DS_Store
- __MACOSX/Supplementary file/._.DS_Store
- Supplementary file/Figure S1_c-1.tiff
- __MACOSX/Supplementary file/._Figure S1_c-1.tiff
- Supplementary file/Figure S1_b-2.tiff
- __MACOSX/Supplementary file/._Figure S1_b-2.tiff
- Supplementary file/Supplementary_Figure.pdf
- __MACOSX/Supplementary file/._Supplementary_Figure.pdf
- Supplementary file/Figure S1_b-1.tiff
- __MACOSX/Supplementary file/._Figure S1_b-1.tiff
- Supplementary file/Figure S1_c-2.tiff
- __MACOSX/Supplementary file/._Figure S1_c-2.tiff
- __MACOSX/Supplementary file/._Supplementary_Table.xlsx
- Supplementary file/Figure S1_a-2.tiff
- __MACOSX/Supplementary file/._Figure S1_a-2.tiff
- Supplementary file/Supplementary_Table.xlsx
