# Supplementary material for: Reliability of Time-Series Plasma Metabolome Data over 6 Years in a Large-Scale Cohort Study
Source: Metabolites. 2024 Jan 22;14(1):77. doi: 10.3390/metabo14010077 (PMC10819202; doi:10.3390/metabo14010077)
Supplement: Supplementary file 1 [file metabolites-14-00077-s001.zip › Supplementary file/Supplementary_Table.xlsx]

## Sheet: Table S1
Table S1. CV of QC samples , approximate ICC, and change rate of QC samples according to three reliability categories.
Metabolite		CV of QC			Approximate ICC*			Change rate of QC**
Excellent
Cations		Wave1	Wave2	Wave3	Wave1	Wave2	Wave3	Wave2	Wave3		Pathway
2-Aminobutyrate		0.056	0.06	0.063	0.97	0.96	0.96	0.002	0.004		Glutathione Metabolism
3-Aminoisobutyrate		0.106	0.117	0.112	0.97	0.97	0.98	0.007	0.006		Pyrimidine Metabolism, Thymine containing
3-Methylhistidine		0.068	0.067	0.068	0.99	0.99	0.99	0.019	0.015		Histidine Metabolism
Alanine		0.064	0.056	0.072	0.94	0.95	0.92	−1.4%	0.006		Alanine and Aspartate Metabolism
Arginine		0.053	0.057	0.069	0.93	0.92	0.88	−0.5%	−0.7%		Urea cycle; Arginine and Proline Metabolism
Asparagine		0.052	0.053	0.058	0.9	0.9	0.87	−0.7%	0.005		Alanine and Aspartate Metabolism
Aspartate		0.073	0.058	0.07	0.99	1	0.98	−2.6%	−1.7%		Alanine and Aspartate Metabolism
Betaine		0.073	0.062	0.074	0.94	0.95	0.93	−1.8%	0.008		Glycine, Serine and Threonine Metabolism
Citrulline		0.057	0.052	0.052	0.95	0.95	0.95	0	0.01		Urea cycle; Arginine and Proline Metabolism
Creatine		0.054	0.05	0.059	0.98	0.99	0.98	−0.3%	0.01		Creatine Metabolism
Creatinine		0.057	0.065	0.059	0.96	0.95	0.98	−0.3%	0.017		Creatine Metabolism
Cystine		0.06	0.074	0.056	0.89	0.87	0.91	−0.1%	−0.8%		Methionine, Cysteine, SAM and Taurine Metabolism
Glutamate		0.058	0.062	0.05	0.99	0.98	0.99	−0.2%	−0.9%		Glutamate Metabolism
Glutamine		0.057	0.057	0.065	0.82	0.81	0.77	−0.5%	0.017		Glutamate Metabolism
Glycerophosphorylcholine		0.168	0.14	0.16	0.78	0.87	0.89	−1.1%	−1.1%		Phospholipid Metabolism
Glycine		0.099	0.076	0.074	0.89	0.93	0.93	−2.5%	0.025		Glycine, Serine and Threonine Metabolism
Histidine		0.056	0.061	0.058	0.92	0.89	0.93	0.005	−0.1%		Histidine Metabolism
Hydroxyproline		0.064	0.053	0.062	0.97	0.98	0.97	−0.1%	−0.3%		Urea cycle; Arginine and Proline Metabolism
Hypoxanthine		0.078	0.063	0.065	0.99	1	0.99	−1.5%	−0.6%		Purine Metabolism, (Hypo)Xanthine/Inosine containing
Isoleucine		0.06	0.058	0.067	0.94	0.94	0.93	−1.2%	−2.4%		Leucine, Isoleucine and Valine Metabolism
Leucine		0.057	0.061	0.06	0.93	0.92	0.92	0	0.02		Leucine, Isoleucine and Valine Metabolism
Lysine		0.066	0.065	0.072	0.88	0.88	0.87	−0.4%	−0.1%		Lysine Metabolism
N,N-Dimethylglycine		0.157	0.121	0.116	0.98	0.99	0.98	−1.5%	−3.7%		Glycine, Serine and Threonine Metabolism
Ornithine		0.06	0.057	0.065	0.94	0.97	0.94	0.004	−0.2%		Urea cycle; Arginine and Proline Metabolism
Phenylalanine		0.052	0.049	0.052	0.9	0.92	0.89	−0.1%	0.017		Phenylalanine Metabolism
Pipecolate		0.117	0.13	0.128	0.99	0.99	0.99	0.012	0.032		Lysine Metabolism
Proline		0.056	0.051	0.059	0.97	0.97	0.97	−0.9%	0		Urea cycle; Arginine and Proline Metabolism
Proline Betaine		0.086	0.07	0.082	1	1	1	−3.9%	0.002		Food component/Plant
Serine		0.061	0.048	0.051	0.9	0.97	0.92	−1.1%	−0.4%		Glycine, Serine and Threonine Metabolism
Threonine		0.054	0.046	0.053	0.95	0.96	0.95	0.001	0.011		Glycine, Serine and Threonine Metabolism
Trimethylamine N-oxide		0.094	0.1	0.1	1	1	0.99	−2.6%	0.019		Phospholipid Metabolism
Tryptophan		0.045	0.05	0.054	0.95	0.92	0.91	0.008	0.009		Tryptophan Metabolism
Tyrosine		0.044	0.039	0.049	0.95	0.96	0.94	−0.6%	0.002		Tyrosine Metabolism
Valine		0.062	0.058	0.068	0.9	0.9	0.88	−0.5%	0.018		Leucine, Isoleucine and Valine Metabolism
Anions
2-Hydroxybutyrate		0.137	0.13	0.111	0.9	0.9	0.93	−0.3%	0.009		Glutathione Metabolism
3-Hydroxybutyrate		0.108	0.09	0.092	0.99	0.99	1	0.02	0		Ketone Bodies
3-Indoxyl Sulfate		0.146	0.146	0.143	0.97	0.96	0.99	0.004	−0.1%		Tryptophan Metabolism
4-Methyl-2-Oxopentanoate		0.107	0.079	0.093	0.85	0.9	0.87	0.023	0.039		Leucine, Isoleucine and Valine Metabolism
Hexanoate		0.164	0.156	0.159	0.82	0.92	0.87	0.028	0.027		Fatty Acid Metabolism
Mean for excellent metabolites		0.079	0.074	0.078	0.94	0.94	0.94	−0.3%	0.005
Median for excellent metabolites		0.062	0.061	0.067	0.95	0.95	0.94	−0.3%	0.005
Metabolite		CV of QC			Approximate ICC*			Change rate of QC**
fair to good
Cations		Wave1	Wave2	Wave3	Wave1	Wave2	Wave3	Wave2	Wave3		Pathway
Beta-Alanine		0.146	0.132	0.232	0.85	0.83	0.55	0.003	0.008		Pyrimidine Metabolism, Uracil containing
Carnitine		0.07	0.08	0.088	0.87	0.84	0.79	−0.9%	0.055		Carnitine Metabolism
Choline		0.084	0.11	0.101	0.87	0.82	0.86	−5.2%	−4.0%		Phospholipid Metabolism
CSSG		0.269	0.207	0.247	0.69	0.78	0.74	0.008	−0.1%		Glutathione Metabolism
Gamma-Butyrobetaine		0.175	0.206	0.18	0.59	0.43	0.61	−7.3%	0.057		Lysine Metabolism
Guanidinoacetate		0.122	0.177	0.106	0.82	0.58	0.86	0.004	0.014		Creatine Metabolism
Kynurenine		0.169	0.141	0.147	0.74	0.76	0.84	−0.2%	−1.6%		Tryptophan Metabolism
Methionine		0.219	0.191	0.161	0.5	0.47	0.55	0.01	0.074		Methionine, Cysteine, SAM and Taurine Metabolism
O-Acetylcarnitine		0.134	0.136	0.127	0.98	0.98	0.99	−7.9%	−3.9%		Fatty Acid Metabolism
Taurine		0.157	0.126	0.149	0.58	0.75	0.69	−4.3%	0.03		Methionine, Cysteine, SAM and Taurine Metabolism
Trigonelline		0.23	0.149	0.145	0.98	0.99	0.99	0.002	0.034		Nicotinate and Nicotinamide Metabolism
Anions
2-Oxoglutarate		0.219	0.191	0.195	0.42	0.56	0.53	−6.4%	−0.7%		TCA Cycle
2-Oxoisopentanoate		0.12	0.135	0.125	0.7	0.64	0.65	0.013	0.015		Leucine, Isoleucine and Valine Metabolism
4-Acetylbutyrate		0.135	0.121	0.139	0.96	0.98	0.94	0.031	0.056		Fatty Acid Metabolism
Cis-Aconitate		0.171	0.202	0.185	0.62	0.54	0.6	−4.9%	−7.8%		TCA Cycle
Citrate		0.236	0.176	0.208	0.55	0.57	0.49	0.059	0.036		TCA Cycle
Decanoate		0.176	0.147	0.145	0.9	0.86	0.84	0.021	0.079		Fatty Acid Metabolism
Fumarate		0.249	0.264	0.251	0.64	0.5	0.7	0.015	0		TCA Cycle
Glucuronate		0.223	0.174	0.205	0.82	0.89	0.89	0.045	0.025		Aminosugar Metabolism
Glutarate		0.276	0.252	0.246	0.68	0.76	0.72	−0.7%	−6.9%		Fatty Acid Metabolism
Glycerophosphate		0.206	0.206	0.198	0.83	0.85	0.89	0.063	0.077		Glycerolipid metabolism
Heptanoate		0.155	0.144	0.168	0.96	0.98	0.95	0.063	0.074		Fatty Acid Metabolism
Hippurate		0.165	0.164	0.144	0.98	0.98	0.99	−8.0%	−0.3%		Benzoate Metabolism
Isethionate		0.202	0.232	0.225	0.72	0.69	0.81	0.018	0.07		Methionine, Cysteine, SAM and Taurine Metabolism
Lactate		0.15	0.165	0.128	0.83	0.8	0.86	0.077	0.059		Glycolysis, Gluconeogenesis, and Pyruvate Metabolism
N-Acetylaspartate		0.226	0.253	0.246	0.53	0.46	0.55	−8.7%	0.044		Alanine and Aspartate Metabolism
Octanoate		0.205	0.215	0.199	0.79	0.84	0.79	0.069	0.093		Fatty Acid Metabolism
Pyruvate		0.177	0.141	0.157	0.71	0.82	0.82	0.014	0.038		Glycolysis, Gluconeogenesis, and Pyruvate Metabolism
Quinate		0.183	0.191	0.194	0.98	0.98	0.98	−7.8%	−5.4%		Food component/Plant
Succinate		0.164	0.152	0.136	0.6	0.78	0.7	−4.9%	0.006		TCA Cycle
Threonate		0.173	0.155	0.152	0.59	0.7	0.75	−5.6%	−1.8%		Ascorbate and Aldarate Metabolism
Urate		0.102	0.11	0.108	0.86	0.89	0.85	0.05	0.009		Purine Metabolism, (Hypo)Xanthine/Inosine containing
Mean for fair to good metabolites		0.178	0.17	0.17	0.75	0.76	0.77	−0.5%	0.02
Median for fair to good metabolites		0.174	0.164	0.159	0.77	0.79	0.8	0.003	0.02
Metabolite		CV of QC			Approximate ICC*			Change rate of QC**
poor
Cations		Wave1	Wave2	Wave3	Wave1	Wave2	Wave3	Wave2	Wave3		Pathway
1-Methylnicotinamide		0.433	0.383	0.37	0.53	0.61	0.58	0.006	0.033		Nicotinate and Nicotinamide Metabolism
Alpha-Aminoadipate		0.249	0.221	0.256	0.68	0.85	0.79	0.128	0.091		Lysine Metabolism
Asymmetric Dimethylarginine		0.32	0.219	0.259	0.45	0.75	0.58	0.123	0.087		Urea cycle; Arginine and Proline Metabolism
Guanidinosuccinate		0.55	0.458	0.35	0.7	0.78	0.91	0.263	0.274		Guanidino and Acetamido Metabolism
Indole-3-acetate		0.56	0.287	0.391	0.32	0.83	0.41	−24.8%	−14.9%		Tryptophan Metabolism
Sarcosine		0.352	0.207	0.225	0.56	0.65	0.68	0.035	0.026		Glycine, Serine and Threonine Metabolism
Symmetric Dimethylarginine		0.369	0.229	0.226	0.36	0.71	0.72	0.164	0.123		Urea cycle; Arginine and Proline Metabolism
Triethanolamine		0.87	0.441	0.345	0.56	0.93	0.91	−20.4%	−14.4%		Glycerophospholipid metabolism
Uridine		0.26	0.215	0.272	0.31	0.29	0.3	0.068	0.164		Pyrimidine Metabolism, Uracil containing
Anions
2-Oxobutyrate		0.35	0.265	0.283	0.87	0.93	0.94	0.035	−1.3%		Methionine, Cysteine, SAM and Taurine Metabolism
5-Oxoproline		0.179	0.111	0.225	0.65	0.94	0.09	−5.3%	−2.2%		Glutathione Metabolism
Azelate		0.399	0.362	0.324	0.51	0.77	0.89	0.014	0.182		Fatty Acid Metabolism
Citraconate		0.353	0.347	0.351	0.85	0.88	0.87	−5.9%	−4.8%		Leucine, Isoleucine and Valine Metabolism
Cysteine S-Sulfate		0.284	0.346	0.309	0.79	0.76	0.86	0.054	0.337		Methionine, Cysteine, SAM and Taurine Metabolism
Ethanolamine Phosphate		0.215	0.217	0.22	0.93	0.95	0.95	0.102	0.093		Glycerophospholipid metabolism
Homovanillate		0.374	0.347	0.25	0.68	0.87	0.85	0.056	0.085		Tyrosine Metabolism
Isocitrate		0.306	0.353	0.234	0.39	0.31	0.58	−21.9%	−3.9%		TCA Cycle
Malate		0.16	0.2	0.162	0.72	0.66	0.81	−12.1%	−4.4%		TCA Cycle
Malonate		0.616	0.885	0.447	−0.14	0.14	0.29	0.13	0.636		Pyrimidine Metabolism, Uracil containing
Mucate		0.153	0.207	0.169	0.75	0.76	0.87	−15.5%	−2.4%		Ascorbate and Aldarate Metabolism
Pelargonate		0.14	0.12	0.15	0.78	0.93	0.8	0.05	0.1		Fatty Acid Metabolism
Terephthalate		0.26	0.38	0.28	0.49	−0.24	0.22	−1.0%	−3.0%		Polycyclic aromatic hydrocarbon degradation
Trans-Aconitate		0.32	0.4	0.29	0.8	0.86	0.96	0.02	0.22		TCA Cycle
Mean for poor metabolites		0.351	0.313	0.277	0.59	0.69	0.69	0.007	0.084
Median for poor metabolites		0.325	0.287	0.272	0.65	0.77	0.8	0.035	0.085
CV, coefficient of variation. QC, quality control. ICC, intraclass correlation coefficient. CSSG, cysteine-glutathione disulfide. SAM, S-Adenosylmethionine. TCA, tricarboxylic acid cycle.
* The approximate ICC was calculated as follows: 1 − (CV of QC samples)2 / (CV of participant samples)2
** The change rate of QC samples was calculated as follows: (mean value of Wave 2 − mean value of Wave1) / mean value of Wave 1 and (mean value of Wave 3 − mean value of Wave 1) / mean value of Wave 1

## Sheet: Table S2
Table S2. Intra-individual changes in metabolites over time.
Excellent			men (n = 1,317)				women (n = 1,682)
Pathway	Metabolite		Estimate/SD	raw P	FDR		Estimate/SD	raw P	FDR
Alanine and Aspartate Metabolism	Alanine		−0.0089	0.0524154	0.0676635		−0.0023	0.558758	0.619872
	Asparagine		−0.0247	1.60×10−8	4.72×10−8	*	−0.0072	0.0668943	0.0818879
	Aspartate		−0.0420	6.30×10−4	1.12×10−3	*	−0.0405	5.52×10−17	1.96×10−16	*
Creatine Metabolism	Creatine		−0.0086	0.0215493	0.03	*	0.0004	0.919861	0.919861
	Creatinine		0.0106	0.202285	0.251969		0.0019	0.610443	0.656689
Fatty Acid Metabolism	Hexanoate		0.116764	3.49×10−37	3.54×10−36	*	0.1095	5.99×10−54	8.50×10−53	*
Food component/Plant	Proline Betaine		−0.013	0.0171823	0.0243989	*	−0.0117	0.0161562	0.0220594	*
Glutamate Metabolism	Glutamate		0.0201	5.50×10−7	1.35×10−6	*	0.0192	7.58×10−7	1.58×10−6	*
	Glutamine		−0.0486	1.13×10−22	6.69×10−22	*	−0.0342	6.99×10−15	2.36×10−14	*
Glutathione Metabolism	2-Aminobutyrate		0.011	0.0300128	0.040979	*	0.0272	4.72×10−9	1.12×10−8	*
	2-Hydroxybutyrate		0.0338	5.85×10−11	1.98×10−10	*	0.0533	2.88×10−32	2.05×10−31	*
Glycine, Serine and Threonine Metabolism	Betaine		−0.0212	1.46×10−7	3.85×10−7	*	−0.0023	0.523183	0.599129
	Glycine		−0.0154	4.61×10−4	8.61×10−4	*	−0.0017	0.543673	0.612711
	N,N-Dimethylglycine		−0.0083	1.12×10−10	3.60×10−10	*	−0.0252	2.75×10−13	8.49×10−13	*
	Serine		−0.0378	3.31×10−7	8.40×10−7	*	−0.0437	5.04×10−27	2.75×10−26	*
	Threonine		−0.0227	7.19×10−7	1.70×10−6	*	−0.0249	3.35×10−8	7.67×10−8	*
Histidine Metabolism	3-Methylhistidine		0.0048	0.422232	0.468414		0.0115	0.0276071	0.0369831	*
	Histidine		−0.0493	2.84×10−51	6.73×10−50	*	−0.068	1.62×10−46	1.44×10−45	*
Ketone Bodies	3-Hydroxybutyrate		0.0227	7.28×10−4	1.23×10−3	*	0.0231	7.22×10−5	1.25×10−4	*
Leucine, Isoleucine and Valine Metabolism	4-Methyl-2-Oxopentanoate		−0.0134	1.13×10−3	1.82×10−3	*	0.0156	1.58×10−4	2.67×10−4	*
	Isoleucine		−0.0191	2.11×10−5	4.53×10−5	*	−0.0074	0.069386	0.0834984
	Leucine		0.0036	0.460322	0.502814		0.0314	1.30×10−12	3.86×10−12	*
	Valine		−0.0016	0.735291	0.756604		0.0183	1.06×10−5	1.98×10−5	*
Lysine Metabolism	Lysine		−0.0159	0.00479537	0.00724407	*	0.0197	4.51×10−5	8.21×10−5	*
	Pipecolate		−0.0035	0.251015	0.297035		0.00221013	0.573914	0.626891
Methionine, Cysteine, SAM and Taurine Metabolism	Cystine		−0.0700	1.03×10−45	1.22×10−44	*	−0.0493	4.50×10−39	3.55×10−38	*
Phenylalanine Metabolism	Phenylalanine		0.0002	0.968039	0.968039		0.0269204	3.40×10−11	9.29×10−11	*
Phospholipid Metabolism	Glycerophosphorylcholine		−0.0644	8.07×10−27	6.36×10−26	*	−0.0997	1.21×10−58	2.15×10−57	*
	Trimethylamine N-oxide		0.0183	4.54×10−3	7.01×10−3	*	0.0199285	8.02×10−4	1.29×10−3	*
Purine Metabolism	Hypoxanthine		0.0312	1.01×10−7	2.88×10−7	*	0.0139407	5.30×10−3	7.85×10−3	*
Pyrimidine Metabolism	3-Aminoisobutyrate		0.0298	7.71×10−7	1.77×10−6	*	0.00718997	0.0111673	0.0158576	*
Tryptophan Metabolism	3-Indoxyl Sulfate		0.0289	0.014562	0.0211	*	−0.0041	0.289826	0.342961
	Tryptophan		−0.0441	3.30×10−20	1.67×10−19	*	−0.0264	2.07×10−10	5.25×10−10	*
Tyrosine Metabolism	Tyrosine		−0.0150	6.99×10−4	1.21×10−3	*	0.00144994	0.696877	0.717076
Urea cycle; Arginine and Proline Metabolism	Arginine		−0.0656	2.82×10−46	5.00×10−45	*	−0.0453	4.47×10−25	2.12×10−24	*
	Citrulline		0.015	6.57×10−5	1.37×10−4	*	0.0167096	2.10×10−6	4.25×10−6	*
	Hydroxyproline		0.0027	0.643279	0.671659		0.00464771	0.366768	0.426894
	Ornithine		−0.0011	0.870798	0.883238		0.00935671	0.0424328	0.0547769
	Proline		0.0039	0.244889	0.294697		0.00620989	0.0455203	0.0577132
Fair to good			men (n = 1,317)				women (n = 1,682)
Pathway	Metabolite name		Estimate/SD	raw P	FDR		Estimate/SD	raw P	FDR
Alanine and Aspartate Metabolism	N-Acetylaspartate		−0.0583	3.59×10−23	2.32×10−22	*	−0.0793	7.67×10−53	9.08×10−52	*
Aminosugar Metabolism	Glucuronate		0.0635	4.34×10−20	2.05×10−19	*	0.0359075	6.11×10−12	1.74×10−11	*
Ascorbate and Aldarate Metabolism	Threonate		0.0231	1.30×10−4	2.64×10−4	*	0.0208177	5.00×10−5	8.88×10−5	*
Benzoate Metabolism	Hippurate		0.0133	0.0425284	0.056972		−0.0133	2.49×10−3	3.93×10−3	*
Carnitine Metabolism	Carnitine		0.0179	3.40×10−4	5.82×10−4	*	0.0416467	1.21×10−22	4.75×10−22	*
Creatine Metabolism	Guanidinoacetate		−0.0389	4.15×10−18	1.73×10−17	*	−0.0232	3.66×10−8	8.11×10−8	*
Fatty Acid Metabolism	4-Acetylbutyrate		−0.0054	0.372134	0.433139	*	0.0140547	0.0138146	0.0192321	*
	Decanoate		−0.0749	1.77×10−53	6.28×10−52	*	−0.0739	1.22×10−67	2.89×10−66	*
	Glutarate		−0.0507	5.93×10−29	5.26×10−28	*	−0.0562	8.45×10−51	8.58×10−50	*
	Heptanoate		0.078	2.11×10−22	1.15×10−21	*	0.0647892	3.58×10−20	1.34×10−19	*
	O-Acetylcarnitine		−0.0658	4.88×10−26	3.46×10−25	*	−0.0033	0.673301	0.713498
	Octanoate		0.0219	5.15×10−4	9.38×10−4	*	0.0126443	0.0285302	0.0375119	*
Food component/Plant	Quinate		−0.0101	0.0560558	0.0710708		−0.0199	5.34×10−6	1.02×10−5	*
Glutathione Metabolism	CSSG		0.004	0.374	0.428		0.032	8.72×10−10	2.14×10−9	*
Glycerolipid metabolism	Glycerophosphate		−0.0625	2.51×10−17	9.90×10−17	*	−0.0557	3.08×10−23	1.37×10−22	*
Glycolysis, Gluconeogenesis, and Pyruvate Metabolism	Lactate		0.0024	0.640278	0.678503		0.0139497	0.00351675	0.00531254	*
	Pyruvate		−0.0365	8.43×10−12	2.99×10−11	*	−0.0526	9.27×10−29	5.49×10−28	*
Leucine, Isoleucine and Valine Metabolism	2-Oxoisopentanoate		0.03	6.83×10−9	2.11×10−8	*	0.051998	4.34×10−25	2.20×10−24	*
Lysine Metabolism	Gamma-Butyrobetaine		0.0165	1.18×10−3	1.87×10−3	*	0.0150403	2.78×10−3	4.30×10−3	*
Methionine, Cysteine, SAM and Taurine Metabolism	Isethionate		−0.0527	1.02×10−14	3.83×10−14	*	−0.0521	3.07×10−30	1.98×10−29	*
	Methionine		0.0278	1.21×10−7	3.31×10−7	*	0.0307583	4.27×10−11	1.12×10−10	*
	Taurine		−0.0072	0.230817	0.282552		−0.0104	0.0536711	0.0668534
Nicotinate and Nicotinamide Metabolism	Trigonelline		0.0163	1.10×10−3	1.82×10−3	*	0.000570687	0.897559	0.910381
Phospholipid Metabolism	Choline		−0.0129	0.0137699	0.0203679	*	−0.0378	1.35×10−13	4.36×10−13	*
Purine Metabolism	Urate		−0.0097	0.0524003	0.0688966		0.0218423	7.62×10−8	1.64×10−7	*
Pyrimidine Metabolism	Beta-Alanine		−0.0234	1.35×10−6	3.00×10−6	*	−0.0179	1.82×10−4	3.01×10−4	*
TCA Cycle	2-Oxoglutarate		−0.0466	2.15×10−18	9.52×10−18	*	−0.0471	7.55×10−23	3.15×10−22	*
	Cis-Aconitate		−0.0732	9.24×10−46	1.31×10−44	*	−0.0782	1.10×10−69	3.90×10−68	*
	Citrate		0.0044	0.406529	0.458151		−0.0018	0.687697	0.718037
	Fumarate		0.0041	0.522571	0.562159		−0.0162	7.20×10−3	0.0104314	*
	Succinate		0.1922	1.05×10−130	7.44×10−129	*	0.202395	2.91×10−177	2.07×10−175	*
Tryptophan Metabolism	Kynurenine		−0.0221	1.43×10−4	2.81×10−4	*	−0.0231	2.55×10−6	5.03×10−6	*
SD, standard deviation. FDR, false discovery rate P-values. CSSG, cysteine-glutathione disulfide. SAM, S-Adenosylmethionine. TCA, tricarboxylic acid cycle.
* indicates a significant difference (FDR < 0.05).

## Sheet: Table S3
Table S3. Intra-individual changes in metabolites over time restricted to diabetes-free participants.
Excellent			men (n = 1,069)				women (n = 1,537)
Pathway	Metabolite		Estimate/SD	raw P	FDR		Estimate/SD	raw P	FDR
Alanine and Aspartate Metabolism	Alanine		−0.0032	0.538017	0.616116		0.000445024	0.917618	0.917618
	Asparagine		−0.0261	6.90×10−8	1.96×10−7	*	−0.0079	0.0579072	0.0708864
	Aspartate		−0.0385	8.24×10−10	2.92×10−9	*	−0.0551	3.14×10−17	1.12×10−16	*
Creatine Metabolism	Creatine		−0.0059	0.15042	0.197775		0.00141754	0.720614	0.752406
	Creatinine		0.0115781	0.261582	0.337678		0.00322278	0.411791	0.471567
Fatty Acid Metabolism	Hexanoate		0.120382	1.29×10−32	1.83×10−31	*	0.114896	1.23×10−54	2.92×10−53	*
Food component/Plant	Proline Betaine		−0.0179	4.27×10−3	7.40×10−3	*	−0.0125	0.0151887	0.0203472	*
Glutamate Metabolism	Glutamate		0.026701	6.56×10−9	2.12×10−8	*	0.0198338	2.17×10−6	4.53×10−6	*
	Glutamine		−0.0396	1.24×10−12	5.18×10−12	*	−0.0324	1.66×10−12	5.12×10−12	*
Glutathione Metabolism	2-Aminobutyrate		0.0050951	0.352478	0.431482		0.0259223	1.00×10−7	2.30×10−7	*
	2-Hydroxybutyrate		0.0296168	1.77×10−7	4.84×10−7	*	0.0520247	7.34×10−27	5.21×10−26	*
Glycine, Serine and Threonine Metabolism	Betaine		−0.02	6.67×10−6	1.48×10−5	*	−0.0038	0.325197	0.384816
	Glycine		−0.0119	0.0114279	0.0184405	*	−0.0009	0.76751	0.789757
	N,N-Dimethylglycine		−0.007	4.41×10−7	1.16×10−6	*	−0.0265	3.44×10−13	1.16×10−12	*
	Serine		−0.0348	2.39×10−12	9.44×10−12	*	−0.0452	1.60×10−25	9.44×10−25	*
	Threonine		−0.0166	1.22×10−3	2.22×10−3	*	−0.0235	6.54×10−7	1.41×10−6	*
Histidine Metabolism	3-Methylhistidine		0.00578886	0.377435	0.454201		0.0115315	0.0352807	0.0447308	*
	Histidine		−0.0439	7.05×10−38	1.25×10−36	*	−0.0664	5.32×10−40	4.72×10−39	*
Ketone Bodies	3-Hydroxybutyrate		0.0195806	0.0131313	0.0207183	*	0.0202345	1.16×10−3	1.91×10−3	*
Leucine, Isoleucine and Valine Metabolism	4-Methyl-2-Oxopentanoate		−0.0158	5.68×10−4	1.06×10−3	*	0.0165966	1.68×10−4	2.98×10−4	*
	Isoleucine		−0.0228	6.00×10−6	1.37×10−5	*	−0.0109	0.0136983	0.0187034	*
	Leucine		0.00292774	0.598688	0.674712		0.0336854	3.21×10−12	9.51×10−12	*
	Valine		0.000390261	0.943331	0.970674		0.019875	7.36×10−6	1.49×10−5	*
Lysine Metabolism	Lysine		−0.0130	0.0389412	0.0601048		0.0207508	4.65×10−5	8.46×10−5	*
	Pipecolate		0.000367712	0.914477	0.969073		0.00341986	0.432764	0.472711
Methionine, Cysteine, SAM and Taurine Metabolism	Cystine		−0.0652	5.55×10−32	6.56×10−31	*	−0.0501	1.36×10−36	1.07×10−35	*
Phenylalanine Metabolism	Phenylalanine		0.00210424	0.687602	0.762809		0.0296907	6.34×10−12	1.80×10−11	*
Phospholipid Metabolism	Glycerophosphorylcholine		−0.0552	2.32×10−15	1.27×10−14	*	−0.0942	8.15×10−48	8.27×10−47	*
	Trimethylamine N-oxide		0.0103966	0.127281	0.170508		0.0226939	4.39×10−4	7.61×10−4	*
Purine Metabolism	Hypoxanthine		0.037558	3.21×10−8	9.90×10−8	*	0.0147439	6.25×10−3	9.24×10−3	*
Pyrimidine Metabolism	3-Aminoisobutyrate		0.0322359	1.59×10−5	3.32×10−5	*	0.00598635	0.038825	0.0483609	*
Tryptophan Metabolism	3-Indoxyl Sulfate		0.0233269	0.110496	0.150869		−0.0045	0.262949	0.31643
	Tryptophan		−0.0408	3.28×10−14	1.46×10−13	*	−0.0257	3.06×10−9	7.75×10−9	*
Tyrosine Metabolism	Tyrosine		−0.0096	0.0474304	0.0716502		0.00358147	0.359294	0.418194
Urea cycle; Arginine and Proline Metabolism	Arginine		−0.0595	7.23×10−31	7.33×10−30	*	−0.0444	5.79×10−22	2.74×10−21	*
	Citrulline		0.0172855	2.98×10−5	6.04×10−5	*	0.0160399	2.16×10−5	4.03×10−5	*
	Hydroxyproline		0.00488974	0.450141	0.523935		0.00441194	0.419051	0.472264
	Ornithine		−0.0001	0.985564	0.999643		0.0110194	0.0241133	0.0317046	*
	Proline		0.00614723	0.0984412	0.137046		0.00714333	0.0298937	0.03859	*
Fair to good			men (n = 1,069)				women (n = 1,537)
Pathway	Metabolite name		Estimate/SD	raw P	FDR		Estimate/SD	raw P	FDR
Alanine and Aspartate Metabolism	N-Acetylaspartate		−0.0536	2.23×10−16	1.44×10−15	*	−0.0816	1.79×10−50	2.54×10−49	*
Aminosugar Metabolism	Glucuronate		0.0666357	3.04×10−16	1.80×10−15	*	0.0353141	2.12×10−10	5.57×10−10	*
Ascorbate and Aldarate Metabolism	Threonate		0.0179067	8.09×10−3	0.0133521	*	0.0181612	7.89×10−4	1.33×10−3	*
Benzoate Metabolism	Hippurate		0.0124877	0.0980654	0.139253		−0.0128	5.60×10−3	8.46×10−3	*
Carnitine Metabolism	Carnitine		0.0275928	5.41×10−7	1.37×10−6	*	0.0452482	5.19×10−24	2.63×10−23	*
Creatine Metabolism	Guanidinoacetate		−0.0327	2.85×10−11	1.06×10−10	*	−0.0240	1.42×10−7	3.15×10−7	*
Fatty Acid Metabolism	4-Acetylbutyrate		−0.0072	0.27771	0.345919		0.0148335	0.0127853	0.0177991	*
	Decanoate		−0.0704	6.20×10−39	1.47×10−37	*	−0.0688	1.60×10−52	2.84×10−51	*
	Glutarate		−0.0508	1.88×10−25	1.33×10−24	*	−0.0566	1.80×10−48	2.13×10−47	*
	Heptanoate		0.0945	2.25×10−26	1.78×10−25	*	0.0699898	2.62×10−21	1.09×10−20	*
	O-Acetylcarnitine		−0.0704	1.21×10−26	1.07×10−25	*	−0.0051	0.533059	0.573443
	Octanoate		0.0255835	2.49×10−4	4.77×10−4	*	0.0155883	0.0104372	0.0148208	*
Food component/Plant	Quinate		−0.0114	0.0479014	0.0708542		−0.0203	2.10×10−5	4.03×10−5	*
Glutathione Metabolism	CSSG		4.919×10−7	0.999917	0.999917		0.0327328	4.02×10−9	9.84×10−9	*
Glycerolipid metabolism	Glycerophosphate		−0.0621	1.03×10−14	5.21×10−14	*	−0.0512	9.68×10−19	3.62×10−18	*
Glycolysis, Gluconeogenesis, and Pyruvate Metabolism	Lactate		−0.0004	0.940844	0.982352		0.013376	8.01×10−3	0.0116034	*
	Pyruvate		−0.0331	5.72×10−8	1.69×10−7	*	−0.0511	1.84×10−24	1.01×10−23	*
Leucine, Isoleucine and Valine Metabolism	2-Oxoisopentanoate		0.0270501	2.03×10−6	4.80×10−6	*	0.0513634	6.75×10−22	3.00×10−21	*
Lysine Metabolism	Gamma-Butyrobetaine		0.025637	9.01×10−6	1.94×10−5	*	0.0157919	2.37×10−3	3.74×10−3	*
Methionine, Cysteine, SAM and Taurine Metabolism	Isethionate		−0.0471	3.01×10−9	1.02×10−8	*	−0.0507	7.58×10−26	4.90×10−25	*
	Methionine		0.0279855	1.68×10−6	4.11×10−6	*	0.0315309	1.23×10−10	3.35×10−10	*
	Taurine		0.00763973	0.269744	0.341996		−0.0045	0.43262	0.479938
Nicotinate and Nicotinamide Metabolism	Trigonelline		0.0152678	5.22×10−3	8.82×10−3	*	0.00140776	0.768654	0.779635
Phospholipid Metabolism	Choline		−0.0109	0.0638746	0.092553		−0.0392	3.73×10−13	1.20×10−12	*
Purine Metabolism	Urate		−0.0041	0.439053	0.519546		0.0234935	3.60×10−8	8.52×10−8	*
Pyrimidine Metabolism	Beta-Alanine		−0.0211	1.30×10−4	2.56×10−4	*	−0.0163	1.21×10−3	1.95×10−3	*
TCA Cycle	2-Oxoglutarate		−0.045	2.13×10−14	1.01×10−13	*	−0.046	7.33×10−20	2.89×10−19	*
	Cis-Aconitate		−0.0795	5.98×10−44	2.12×10−42	*	−0.0825	1.40×10−67	4.98×10−66	*
	Citrate		−0.0012	0.828321	0.891073		−0.0025	0.594328	0.62981
	Fumarate		0.00195406	0.784407	0.856814		−0.0193	2.74×10−3	4.22×10−3	*
	Succinate		0.183923	5.56×10−103	3.95×10−101	*	0.200232	4.41×10−162	3.13×10−160	*
Tryptophan Metabolism	Kynurenine		−0.0203	1.90×10−3	3.37×10−3	*	−0.0228	8.69×10−6	1.71×10−5	*
SD, standard deviation. FDR, false discovery rate P-values. CSSG, cysteine-glutathione disulfide. SAM, S-Adenosylmethionine. TCA, tricarboxylic acid cycle.
* indicates a significant difference (FDR < 0.05).
